# Supplementary material for: Quantitative proteomic analysis reveals key proteins involved in radiation-induced brain injury
Source: PLoS One. 2025 Nov 25;20(11):e0337608. doi: 10.1371/journal.pone.0337608 (PMC12646473; doi:10.1371/journal.pone.0337608)
Supplement: S1 Table — (XLS) [file pone.0337608.s001.xls]

Protein	Description	Gene	Brain36	Brain39	Brain40	BrainA	BrainB	BrainC	Group2.vs.Group1 FC	Group2.vs.Group1 Pvalue	Group2.vs.Group1 log2FC	Group2.vs.Group1 UP.DOWN	GO_NUM	GO_Description	KEGG_Description	KEGG_EC	KEGG_ko	COG_Function_Description	COG_Function_Class	COG_Class_Description	IPR_Term
O35077	Glycerol-3-phosphate dehydrogenase [NAD(+)], cytoplasmic	Gpd1	18659.9	18028.5	19860.7	13953.1	17448	14281.4	1.23787227056313	0.0428992270017327	0.307862458225857	up	5	Molecular Function:glycerol-3-phosphate dehydrogenase [NAD+] activity (GO:0004367),Biological Process:carbohydrate metabolic process (GO:0005975),Biological Process:glycerol-3-phosphate catabolic process (GO:0046168),Molecular Function:NAD binding (GO:0051287),Biological Process:oxidation-reduction process (GO:0055114)	glycerol-3-phosphate dehydrogenase (NAD+)	1.1.1.8	ko00564 Glycerophospholipid metabolism	Glycerol-3-phosphate dehydrogenase	C	Energy production and conversion ;	IPR006109 [Glycerol-3-phosphate dehydrogenase, NAD-dependent, C-terminal] ; IPR011128 [Glycerol-3-phosphate dehydrogenase, NAD-dependent, N-terminal]
A0A0G2JWM2	NAD-dependent protein deacetylase	Sirt2	26145.5	21256.5	21311.5	18157.7	18016	15765.5	1.32296030743639	0.0357764183615425	0.403769777320504	up	1	Molecular Function:NAD+ binding (GO:0070403)	NAD-dependent deacetylase sirtuin 2	3.5.1.-	--	NAD-dependent protein deacetylase, SIR2 family	O	Posttranslational modification, protein turnover, chaperones ;	IPR003000 [Sirtuin family]
Q9JHY2	Sideroflexin-3	Sfxn3	2776.3	3138.5	3193.6	2123.6	2194.9	2125.3	1.41351376516962	0.00261191852453522	0.499285932582072	up	4	Biological Process:ion transport (GO:0006811),Molecular Function:ion transmembrane transporter activity (GO:0015075),Cellular Component:membrane (GO:0016020),Biological Process:transmembrane transport (GO:0055085)	--	--	--	--	--	--	IPR004686 [Tricarboxylate/iron carrier]
Q6P6T0	Sidoreflexin	Sfxn3	780.6	808.3	942.8	1345.7	1477.1	1508.2	0.584553220965135	0.00105477324544883	-0.774593713197919	down	4	Biological Process:ion transport (GO:0006811),Molecular Function:ion transmembrane transporter activity (GO:0015075),Cellular Component:membrane (GO:0016020),Biological Process:transmembrane transport (GO:0055085)	--	--	--	--	--	--	IPR004686 [Tricarboxylate/iron carrier]
P27139	Carbonic anhydrase 2	Ca2	20081.1	17165.8	16668.2	14714.5	14438.5	13956.9	1.25064312373724	0.0295764351169121	0.322670169146614	up	--	--	carbonic anhydrase 2	4.2.1.1	ko00910 Nitrogen metabolism ko04964 Proximal tubule bicarbonate reclamation ko04966 Collecting duct acid secretion ko04971 Gastric acid secretion ko04972 Pancreatic secretion ko04976 Bile secretion	Carbonic anhydrase	P	Inorganic ion transport and metabolism ;	IPR001148 [Alpha carbonic anhydrase]
P15087	Carboxypeptidase E	Cpe	256.5	295.1	283.9	426.2	353.4	365.4	0.729694323144105	0.0150936279327654	-0.454635864923118	down	3	Molecular Function:metallocarboxypeptidase activity (GO:0004181),Biological Process:proteolysis (GO:0006508),Molecular Function:zinc ion binding (GO:0008270)	carboxypeptidase E	3.4.17.10	ko04940 Type I diabetes mellitus	Murein tripeptide amidase MpaA	M	Cell wall/membrane/envelope biogenesis ;	IPR000834 [Peptidase M14, carboxypeptidase A]
Q5U322	Carboxypeptidase E	Cpe	1247.4	1349.5	1253.5	579.9	605.2	676.8	2.06799505881089	0.000113069632978318	1.04823273853605	up	3	Molecular Function:metallocarboxypeptidase activity (GO:0004181),Biological Process:proteolysis (GO:0006508),Molecular Function:zinc ion binding (GO:0008270)	carboxypeptidase E	3.4.17.10	ko04940 Type I diabetes mellitus	Murein tripeptide amidase MpaA	M	Cell wall/membrane/envelope biogenesis ;	IPR000834 [Peptidase M14, carboxypeptidase A]
Q6PAH0	Apolipoprotein E	Apoe	12598.5	13740.3	9900.6	8730.9	9360	7553.3	1.41316165058766	0.0481675160476878	0.498926504003171	up	4	Cellular Component:extracellular region (GO:0005576),Biological Process:lipid transport (GO:0006869),Molecular Function:lipid binding (GO:0008289),Biological Process:lipoprotein metabolic process (GO:0042157)	apolipoprotein E	--	ko04979 Cholesterol metabolism ko05010 Alzheimer's disease	--	--	--	IPR000074 [Apolipoprotein A/E]
B0BND0	Glycerophosphocholine cholinephosphodiesterase ENPP6	Enpp6	6544.2	5109.6	5138.9	3954	3923.2	3427.3	1.48548807996815	0.0220539367699071	0.570937028572972	up	1	Molecular Function:catalytic activity (GO:0003824)	ectonucleotide pyrophosphatase/phosphodiesterase family member 6	3.1.4.-	ko00565 Ether lipid metabolism	Predicted pyrophosphatase or phosphodiesterase, AlkP superfamily	R	General function prediction only ;	IPR002591 [Type I phosphodiesterase/nucleotide pyrophosphatase/phosphate transferase]
P07687	Epoxide hydrolase 1	Ephx1	12270.6	10666.1	10367.4	6540.3	5192.1	6174.5	1.85984732142359	0.00199490114222181	0.89518419248065	up	--	--	microsomal epoxide hydrolase	3.3.2.9	ko00980 Metabolism of xenobiotics by cytochrome P450 ko04976 Bile secretion ko05204 Chemical carcinogenesis	Pimeloyl-ACP methyl ester carboxylesterase	HR	Coenzyme transport and metabolism ; General function prediction only ;	IPR010497 [Epoxide hydrolase, N-terminal]
Q5RKK3	Bifunctional epoxide hydrolase 2	Ephx2	4316.6	4251.5	4166.3	5697.1	5272.8	5666.1	0.765472469343592	0.000817706790203249	-0.385577603583867	down	--	--	--	--	ko00590 Arachidonic acid metabolism ko01100 Metabolic pathways ko04146 Peroxisome	Lysophospholipase, alpha-beta hydrolase superfamily	I	Lipid transport and metabolism ;	IPR000073 [Alpha/beta hydrolase fold-1] ; IPR023214 [HAD-like domain]
Q68FQ2	Junctional adhesion molecule C	Jam3	2313.3	2154.8	2229.9	1790.4	1933.8	1721.9	1.22987091680285	0.00572860562465754	0.29850690299462	up	--	--	junctional adhesion molecule 3	--	ko04514 Cell adhesion molecules (CAMs) ko04530 Tight junction ko04670 Leukocyte transendothelial migration	--	--	--	IPR013106 [Immunoglobulin V-set domain]
D4ABB2	Megalencephalic leukoencephalopathy with subcortical cysts 1 homolog (Human) (Predicted)	Mlc1	1851.9	1582.7	1667.3	1420.9	1445.9	1381	1.20106878854937	0.025238649260524	0.264318780566516	up	--	--	membrane protein MLC1	--	--	--	--	--	--
Q6AYC4	Macrophage-capping protein	Capg	2386.4	2096.1	2011.1	1800	1592.9	1658.7	1.28545411354818	0.0203656318463675	0.362278111658905	up	--	--	capping protein (actin filament), gelsolin-like	--	--	--	--	--	IPR007123 [Gelsolin-like domain]
P47967	Galectin-5	Lgals5	2131.3	2166.5	2200.3	1539.6	1542.8	1854.7	1.31617751311499	0.00809615763447855	0.396354078753976	up	1	Molecular Function:carbohydrate binding (GO:0030246)	galectin-5	--	--	WGR domain, predicted DNA-binding domain in MolR	K	Transcription ;	IPR001079 [Galectin, carbohydrate recognition domain]
A0A0G2K0P8	CDW92 antigen, isoform CRA_b	Slc44a1	3895.6	3507	3423.3	2894.8	2788.3	2795.1	1.27691019320139	0.00636686505048786	0.352657061940333	up	--	--	solute carrier family 44 (choline transporter-like protein), member 1	--	ko05231 Choline metabolism in cancer	--	--	--	IPR007603 [Choline transporter-like]
P22791	Hydroxymethylglutaryl-CoA synthase, mitochondrial	Hmgcs2	2270.5	2512.1	2002.9	1819.2	1585.9	1862.5	1.28815779482117	0.0411067398451214	0.365309329370433	up	2	Molecular Function:hydroxymethylglutaryl-CoA synthase activity (GO:0004421),Biological Process:isoprenoid biosynthetic process (GO:0008299)	hydroxymethylglutaryl-CoA synthase	2.3.3.10	ko00072 Synthesis and degradation of ketone bodies ko00280 Valine, leucine and isoleucine degradation ko00650 Butanoate metabolism ko00900 Terpenoid backbone biosynthesis ko01100 Metabolic pathways	3-hydroxy-3-methylglutaryl CoA synthase	I	Lipid transport and metabolism ;	IPR013528 [Hydroxymethylglutaryl-coenzyme A synthase, N-terminal] ; IPR013746 [Hydroxymethylglutaryl-coenzyme A synthase C-terminal domain]
D3ZHV3	Metallothionein	Mt1m	655.2	918.4	791.1	412.5	397.7	305.3	2.11985656656208	0.00742230568339624	1.08396665266108	up	1	Molecular Function:metal ion binding (GO:0046872)	--	--	--	--	--	--	IPR003019 [Metallothionein]
F1LR02	Collagen type XVIII alpha 1 chain	Col18a1	2366	2348.4	2201.3	1672.8	1482.7	2002	1.34090159961222	0.0217102967647238	0.423203370754547	up	3	Molecular Function:structural molecule activity (GO:0005198),Biological Process:cell adhesion (GO:0007155),Cellular Component:extracellular matrix (GO:0031012)	collagen, type XVIII, alpha	--	ko04974 Protein digestion and absorption	Autotransporter adhesin	UW	Intracellular trafficking, secretion, and vesicular transport ; Extracellular structures ;	IPR008160 [Collagen triple helix repeat] ; IPR010515 [Collagenase NC10/endostatin]
D3ZAW4	Abhydrolase domain containing 4 (Predicted)	Abhd4	2055	2016	2052.7	1631.5	1507.2	1733.2	1.25694287649582	0.00330394869262793	0.329919085980517	up	--	--	abhydrolase domain-containing protein 4	--	--	Lysophospholipase, alpha-beta hydrolase superfamily	I	Lipid transport and metabolism ;	IPR000073 [Alpha/beta hydrolase fold-1]
Q9JJW1	Tetraspanin-2	Tspan2	838.5	903.6	880	677.9	759.1	491.6	1.35958726537385	0.0469337299901686	0.443168753997194	up	1	Cellular Component:integral component of membrane (GO:0016021)	tetraspanin-2	--	--	--	--	--	IPR018499 [Tetraspanin/Peripherin]
O35532	Methylsterol monooxygenase 1	Msmo1	1431.4	1449.1	1440.9	1817	1683	1705.9	0.830096621141397	0.017910056002022	-0.268648822610184	down	4	Molecular Function:iron ion binding (GO:0005506),Biological Process:fatty acid biosynthetic process (GO:0006633),Molecular Function:oxidoreductase activity (GO:0016491),Biological Process:oxidation-reduction process (GO:0055114)	methylsterol monooxygenase	1.14.18.9	ko00100 Steroid biosynthesis ko01100 Metabolic pathways	Sterol desaturase/sphingolipid hydroxylase, fatty acid hydroxylase superfamily	I	Lipid transport and metabolism ;	IPR006694 [Fatty acid hydroxylase]
M0R7S5	Perilipin 4	Plin4	1338.8	1076.5	1163.4	874.3	981.1	944.8	1.27801585601029	0.0356524905635483	0.353905735538038	up	--	--	perilipin-4	--	ko03320 PPAR signaling pathway	--	--	--	IPR004279 [Perilipin]
P09217	Protein kinase C zeta type	Prkcz	590.6	574.6	461.6	350.4	429.5	363.5	1.42277418226342	0.027300704305725	0.508706700528379	up	6	Molecular Function:protein kinase activity (GO:0004672),Molecular Function:protein serine/threonine kinase activity (GO:0004674),Molecular Function:protein binding (GO:0005515),Molecular Function:ATP binding (GO:0005524),Biological Process:protein phosphorylation (GO:0006468),Biological Process:intracellular signal transduction (GO:0035556)	atypical protein kinase C zeta type	2.7.11.13	ko04015 Rap1 signaling pathway ko04062 Chemokine signaling pathway ko04071 Sphingolipid signaling pathway ko04144 Endocytosis ko04360 Axon guidance ko04390 Hippo signaling pathway ko04530 Tight junction ko04611 Platelet activation ko04910 Insulin signaling pathway ko04926 Relaxin signaling pathway ko04930 Type II diabetes mellitus ko04931 Insulin resistance ko04933 AGE-RAGE signaling pathway in d…	Serine/threonine protein kinase	T	Signal transduction mechanisms ;	IPR000270 [PB1 domain] ; IPR000719 [Protein kinase domain] ; IPR002219 [Protein kinase C-like, phorbol ester/diacylglycerol-binding domain] ; IPR017892 [Protein kinase, C-terminal]
F1M5V2	GLI pathogenesis-related 2	Glipr2	740.6	593.8	506	426	344.5	390.3	1.58545830461751	0.0351990235934115	0.664899937036501	up	--	--	--	--	--	Uncharacterized conserved protein YkwD, contains CAP (CSP/antigen 5/PR1) domain	S	Function unknown ;	IPR014044 [CAP domain]
P49806	Regulator of G-protein signaling 10	Rgs10	262.3	276.8	283.7	401.7	337.2	386.2	0.731312772198027	0.00786806996169797	-0.45143953632682	down	--	--	regulator of G-protein signaling	--	--	--	--	--	IPR016137 [RGS domain]
P52020	Squalene monooxygenase	Sqle	29.3	32.8	28.2	23.9	24.1	27.1	1.20239680426099	0.0429013269133647	0.265913079966586	up	4	Molecular Function:squalene monooxygenase activity (GO:0004506),Cellular Component:integral component of membrane (GO:0016021),Molecular Function:flavin adenine dinucleotide binding (GO:0050660),Biological Process:oxidation-reduction process (GO:0055114)	squalene monooxygenase	1.14.14.17	ko00100 Steroid biosynthesis ko01100 Metabolic pathways	2-polyprenyl-6-methoxyphenol hydroxylase and related FAD-dependent oxidoreductases	HC	Coenzyme transport and metabolism ; Energy production and conversion ;	IPR013698 [Squalene epoxidase]
O35820	2-deoxynucleoside 5-phosphate N-hydrolase 1	Dnph1	514.4	436.1	475.5	418.7	364.6	389.2	1.21620469083156	0.0371374982899879	0.282386059041149	up	3	Biological Process:deoxyribonucleoside monophosphate catabolic process (GO:0009159),Molecular Function:nucleoside deoxyribosyltransferase activity (GO:0050144),Molecular Function:deoxyribonucleoside 5'-monophosphate N-glycosidase activity (GO:0070694)	--	--	--	Nucleoside 2-deoxyribosyltransferase	F	Nucleotide transport and metabolism ;	IPR007710 [Nucleoside 2-deoxyribosyltransferase]
P05942	Protein S100-A4	S100a4	426.1	378.1	340.1	321.6	204.9	255.4	1.4634863793324	0.0450697896549152	0.549409318646527	up	--	--	--	--	--	--	--	--	IPR013787 [S100/CaBP-9k-type, calcium binding, subdomain]
F1M981	Phosphatidylinositol-3,4,5-trisphosphate 5-phosphatase	Inpp5d	55.3	53.7	48.8	85.7	87	61.1	0.674935842600513	0.042853881588911	-0.567177724518198	down	--	--	phosphatidylinositol-3,4,5-trisphosphate 5-phosphatase 1	3.1.3.86	ko00562 Inositol phosphate metabolism ko04070 Phosphatidylinositol signaling system ko04662 B cell receptor signaling pathway ko04664 Fc epsilon RI signaling pathway ko04666 Fc gamma R-mediated phagocytosis	--	--	--	IPR000980 [SH2 domain]
Q5PQT7	Pleckstrin homology-like domain family A member 3	Phlda3	424	412.3	420.2	201.7	188.8	187.8	2.17274770880166	2.32928660180395e-06	1.11952066398453	up	--	--	--	--	--	--	--	--	--
Q9JHE8	Ninjurin-2	Ninj2	311.9	306.5	282.5	213.1	241.2	218.1	1.33982748364069	0.00368128380301394	0.422047251042139	up	3	Biological Process:cell adhesion (GO:0007155),Cellular Component:integral component of membrane (GO:0016021),Biological Process:tissue regeneration (GO:0042246)	--	--	--	--	--	--	IPR007007 [Ninjurin]
A0A0G2JVX7	Apolipoprotein A-IV	Apoa4	407.7	356	392.2	487.9	484.1	549.9	0.759511137394047	0.00969024517995941	-0.396856974471589	down	4	Cellular Component:extracellular region (GO:0005576),Biological Process:lipid transport (GO:0006869),Molecular Function:lipid binding (GO:0008289),Biological Process:lipoprotein metabolic process (GO:0042157)	apolipoprotein A-IV	--	ko04975 Fat digestion and absorption ko04977 Vitamin digestion and absorption ko04979 Cholesterol metabolism	--	--	--	IPR000074 [Apolipoprotein A/E]
F2W8A6	Neuropeptide Y	Npy	33.5	33.9	36.2	27.2	29.5	29.1	1.20745920745921	0.00572467143739916	0.271974450187008	up	2	Molecular Function:hormone activity (GO:0005179),Cellular Component:extracellular region (GO:0005576)	neuropeptide Y	--	ko04024 cAMP signaling pathway ko04920 Adipocytokine signaling pathway ko04923 Regulation of lipolysis in adipocytes ko05034 Alcoholism	--	--	--	IPR001955 [Pancreatic hormone-like]
Q5XIS2	Ceramide-1-phosphate transfer protein	Cptp	484.4	428.5	417.8	372.6	352.1	324.5	1.26829965688143	0.0196610356834654	0.342895646441172	up	4	Cellular Component:cytoplasm (GO:0005737),Molecular Function:glycolipid transporter activity (GO:0017089),Biological Process:glycolipid transport (GO:0046836),Molecular Function:glycolipid binding (GO:0051861)	--	--	--	--	--	--	IPR014830 [Glycolipid transfer protein domain]
