# Supplementary material for: Quantitative proteomic analysis reveals key proteins involved in radiation-induced brain injury
Source: PLoS One. 2025 Nov 25;20(11):e0337608. doi: 10.1371/journal.pone.0337608 (PMC12646473; doi:10.1371/journal.pone.0337608)
Supplement: S2 Table — (XLS) [file pone.0337608.s002.xls]

IPRID	IPRTitle	Pvalue	AdjustedPv	x	y	n	N	EnrichDirect	ProtID	Description
IPR000074	Apolipoprotein A1/A4/E	0.000115427801058231	0.00519425104762039	2	3	33	5229	Over	Q6PAH0 A0A0G2JVX7	Apolipoprotein E,Apolipoprotein A-IV
IPR000834	Peptidase M14, carboxypeptidase A	0.000381724411634281	0.00572586617451421	2	5	33	5229	Over	P15087 Q5U322	Carboxypeptidase E,Carboxypeptidase E
IPR004686	Tricarboxylate/iron carrier	0.000381724411634281	0.00572586617451421	2	5	33	5229	Over	Q9JHY2 Q6P6T0	Sideroflexin-3,Sidoreflexin
IPR000073	Alpha/beta hydrolase fold-1	0.00288477625158955	0.0218456242552628	2	13	33	5229	Over	Q5RKK3 D3ZAW4	Bifunctional epoxide hydrolase 2,Abhydrolase domain containing 4 (Predicted)
IPR001955	Pancreatic hormone-like	0.00631095811818703	0.0218456242552628	1	1	33	5229	Over	F2W8A6	Neuropeptide Y
IPR004279	Perilipin	0.00631095811818703	0.0218456242552628	1	1	33	5229	Over	M0R7S5	Perilipin 4
IPR006694	Fatty acid hydroxylase	0.00631095811818703	0.0218456242552628	1	1	33	5229	Over	O35532	Methylsterol monooxygenase 1
IPR007007	Ninjurin	0.00631095811818703	0.0218456242552628	1	1	33	5229	Over	Q9JHE8	Ninjurin-2
IPR007710	Nucleoside 2-deoxyribosyltransferase	0.00631095811818703	0.0218456242552628	1	1	33	5229	Over	O35820	2-deoxynucleoside 5-phosphate N-hydrolase 1
IPR010497	Epoxide hydrolase, N-terminal	0.00631095811818703	0.0218456242552628	1	1	33	5229	Over	P07687	Epoxide hydrolase 1
IPR010515	Collagenase NC10/endostatin	0.00631095811818703	0.0218456242552628	1	1	33	5229	Over	F1LR02	Collagen type XVIII alpha 1 chain
IPR013698	Squalene epoxidase	0.00631095811818703	0.0218456242552628	1	1	33	5229	Over	P52020	Squalene monooxygenase
IPR014044	CAP domain	0.00631095811818703	0.0218456242552628	1	1	33	5229	Over	F1M5V2	GLI pathogenesis-related 2
IPR006109	Glycerol-3-phosphate dehydrogenase, NAD-dependent, C-terminal	0.0125832875715344	0.0298025231957393	1	2	33	5229	Over	O35077	Glycerol-3-phosphate dehydrogenase [NAD(+)], cytoplasmic
IPR007603	Choline transporter-like	0.0125832875715344	0.0298025231957393	1	2	33	5229	Over	A0A0G2K0P8	CDW92 antigen, isoform CRA_b
IPR011128	Glycerol-3-phosphate dehydrogenase, NAD-dependent, N-terminal	0.0125832875715344	0.0298025231957393	1	2	33	5229	Over	O35077	Glycerol-3-phosphate dehydrogenase [NAD(+)], cytoplasmic
IPR013528	Hydroxymethylglutaryl-coenzyme A synthase, N-terminal	0.0125832875715344	0.0298025231957393	1	2	33	5229	Over	P22791	Hydroxymethylglutaryl-CoA synthase, mitochondrial
IPR013746	Hydroxymethylglutaryl-coenzyme A synthase C-terminal	0.0125832875715344	0.0298025231957393	1	2	33	5229	Over	P22791	Hydroxymethylglutaryl-CoA synthase, mitochondrial
IPR014830	Glycolipid transfer protein domain	0.0125832875715344	0.0298025231957393	1	2	33	5229	Over	Q5XIS2	Ceramide-1-phosphate transfer protein
IPR001079	Galectin, carbohydrate recognition domain	0.0188172174567724	0.0384897629797618	1	3	33	5229	Over	P47967	Galectin-5
IPR003000	Sirtuin family	0.0188172174567724	0.0384897629797618	1	3	33	5229	Over	A0A0G2JWM2	NAD-dependent protein deacetylase
IPR003019	Metallothionein superfamily, eukaryotic	0.0188172174567724	0.0384897629797618	1	3	33	5229	Over	D3ZHV3	Metallothionein
IPR002591	Type I phosphodiesterase/nucleotide pyrophosphatase/phosphate transferase	0.0311707883414607	0.0609863250159014	1	5	33	5229	Over	B0BND0	Glycerophosphocholine cholinephosphodiesterase ENPP6
IPR000270	Phox/Bem1p	0.0372908809878489	0.0645419094020462	1	6	33	5229	Over	P09217	Protein kinase C zeta type
IPR008927	6-phosphogluconate dehydrogenase, C-terminal-like	0.0372908809878489	0.0645419094020462	1	6	33	5229	Over	O35077	Glycerol-3-phosphate dehydrogenase [NAD(+)], cytoplasmic
IPR013328	Dehydrogenase, multihelical	0.0372908809878489	0.0645419094020462	1	6	33	5229	Over	O35077	Glycerol-3-phosphate dehydrogenase [NAD(+)], cytoplasmic
IPR001148	Alpha carbonic anhydrase	0.0433734773744851	0.0722891289574752	1	7	33	5229	Over	P27139	Carbonic anhydrase 2
IPR007123	Gelsolin domain	0.0494188000950217	0.0766843449750337	1	8	33	5229	Over	Q6AYC4	Macrophage-capping protein
IPR023214	HAD-like domain	0.0494188000950217	0.0766843449750337	1	8	33	5229	Over	Q5RKK3	Bifunctional epoxide hydrolase 2
IPR013787	S100/CaBP-9k-type, calcium binding, subdomain	0.0613985085243666	0.0891268672127903	1	10	33	5229	Over	P05942	Protein S100-A4
IPR018499	Tetraspanin/Peripherin	0.0613985085243666	0.0891268672127903	1	10	33	5229	Over	Q9JJW1	Tetraspanin-2
IPR008160	Collagen triple helix repeat	0.0732317615721615	0.0998614930529475	1	12	33	5229	Over	F1LR02	Collagen type XVIII alpha 1 chain
IPR016186	C-type lectin-like	0.0732317615721615	0.0998614930529475	1	12	33	5229	Over	F1LR02	Collagen type XVIII alpha 1 chain
IPR016187	C-type lectin fold	0.0790940103488759	0.104683248991159	1	13	33	5229	Over	F1LR02	Collagen type XVIII alpha 1 chain
IPR016137	Regulator of G protein signalling superfamily	0.0849202944091686	0.109183235668931	1	14	33	5229	Over	P49806	Regulator of G-protein signaling 10
IPR017892	Protein kinase, C-terminal	0.107870040842769	0.131193292916881	1	18	33	5229	Over	P09217	Protein kinase C zeta type
IPR008985	Concanavalin A-like lectin/glucanases superfamily	0.124715074860966	0.143902009454961	1	21	33	5229	Over	P47967	Galectin-5
IPR013320	Concanavalin A-like lectin/glucanase, subgroup	0.124715074860966	0.143902009454961	1	21	33	5229	Over	P47967	Galectin-5
IPR002219	Protein kinase C-like, phorbol ester/diacylglycerol binding	0.157484812998717	0.177170414623557	1	27	33	5229	Over	P09217	Protein kinase C zeta type
IPR013106	Immunoglobulin V-set	0.189063509161656	0.202568045530345	1	33	33	5229	Over	Q68FQ2	Junctional adhesion molecule C
IPR000980	SH2 domain	0.199332363550995	0.208603636274297	1	35	33	5229	Over	F1M981	Phosphatidylinositol-3,4,5-trisphosphate 5-phosphatase
