# Supplementary material for: Quantitative proteomic analysis reveals key proteins involved in radiation-induced brain injury
Source: PLoS One. 2025 Nov 25;20(11):e0337608. doi: 10.1371/journal.pone.0337608 (PMC12646473; doi:10.1371/journal.pone.0337608)
Supplement: S3 Table — (XLS) [file pone.0337608.s003.xls]

Protein_id	Description	Gene	E_value	Subcellular_localization
A0A0G2JVX7	Apolipoprotein A-IV	Apoa4	1e-160	extracell protein
F2W8A6	Neuropeptide Y	Npy	1e-64	extracell protein
O35077	Glycerol-3-phosphate dehydrogenase [NAD(+)], cytoplasmic	Gpd1	0.0	cytoplasm protein
A0A0G2JWM2	NAD-dependent protein deacetylase	Sirt2	9e-98	mitochondrion protein
Q9JHY2	Sideroflexin-3	Sfxn3	0.0	mitochondrion protein
Q6P6T0	Sidoreflexin	Sfxn3	0.0	mitochondrion protein
P27139	Carbonic anhydrase 2	Ca2	1e-109	cytoplasm protein
P15087	Carboxypeptidase E	Cpe	1e-137	extracell protein
Q5U322	Carboxypeptidase E	Cpe	1e-137	extracell protein
Q6PAH0	Apolipoprotein E	Apoe	1e-143	extracell protein
B0BND0	Glycerophosphocholine cholinephosphodiesterase ENPP6	Enpp6	4e-06	endoplasmic reticulum protein
P07687	Epoxide hydrolase 1	Ephx1	0.0	microsome protein
Q5RKK3	Bifunctional epoxide hydrolase 2	Ephx2	0.0	peroxisome protein
Q68FQ2	Junctional adhesion molecule C	Jam3	2e-10	extracell protein
Q6AYC4	Macrophage-capping protein	Capg	0.0	nucleus protein
P47967	Galectin-5	Lgals5	2e-30	extracell protein
P22791	Hydroxymethylglutaryl-CoA synthase, mitochondrial	Hmgcs2	0.0	mitochondrion protein
F1LR02	Collagen type XVIII alpha 1 chain	Col18a1	4e-44	extracell protein
D3ZAW4	Abhydrolase domain containing 4 (Predicted)	Abhd4	1e-05	peroxisome protein
Q9JJW1	Tetraspanin-2	Tspan2	5e-14	plasma membrane protein
M0R7S5	Perilipin 4	Plin4	4e-13	endosome protein
P09217	Protein kinase C zeta type	Prkcz	0.0	endosome protein
F1M5V2	GLI pathogenesis-related 2	Glipr2	1e-107	Golgi apparatus protein
P49806	Regulator of G-protein signaling 10	Rgs10	3e-41	nucleus protein
P52020	Squalene monooxygenase	Sqle	0.0	microsome protein
P05942	Protein S100-A4	S100a4	9e-24	nucleus protein
F1M981	Phosphatidylinositol-3,4,5-trisphosphate 5-phosphatase	Inpp5d	0.0	cytoskeleton protein
