# Supplementary material for: Quantitative proteomic analysis reveals key proteins involved in radiation-induced brain injury
Source: PLoS One. 2025 Nov 25;20(11):e0337608. doi: 10.1371/journal.pone.0337608 (PMC12646473; doi:10.1371/journal.pone.0337608)
Supplement: S4 Table — (XLS) [file pone.0337608.s004.xls]

GO_ID	GO_Term	GO_Class	Pvalue	AdjustedPv	x	y	n	N	EnrichDirect	GOlevl	ProtID	Description
GO:0006869	lipid transport	BP	0.000202768476390167	0.0190602367806757	2	5	17	3648	Over	5	Q6PAH0 Q5XIS2	Apolipoprotein E,Ceramide-1-phosphate transfer protein
GO:0046434	organophosphate catabolic process	BP	0.000423482349750192	0.026538227251012	2	7	17	3648	Over	5	O35077 O35820	Glycerol-3-phosphate dehydrogenase [NAD(+)], cytoplasmic,2-deoxynucleoside 5-phosphate N-hydrolase 1
GO:0005576	extracellular region	CC	0.000641388837894188	0.0301452753810269	3	38	17	3648	Over	2	Q6PAH0 F1LR02 F2W8A6	Apolipoprotein E,Collagen type XVIII alpha 1 chain,Neuropeptide Y
GO:0050662	coenzyme binding	MF	0.000989647504488729	0.0372107461687762	3	44	17	3648	Over	4	O35077 A0A0G2JWM2 P52020	Glycerol-3-phosphate dehydrogenase [NAD(+)], cytoplasmic,NAD-dependent protein deacetylase,Squalene monooxygenase
GO:0051287	NAD binding	MF	0.00299367894623498	0.0582783133457444	2	18	17	3648	Over	5	O35077 A0A0G2JWM2	Glycerol-3-phosphate dehydrogenase [NAD(+)], cytoplasmic,NAD-dependent protein deacetylase
GO:0004506	squalene monooxygenase activity	MF	0.00466008771929824	0.0582783133457444	1	1	17	3648	Over	6	P52020	Squalene monooxygenase
GO:0009159	deoxyribonucleoside monophosphate catabolic process	BP	0.00466008771929824	0.0582783133457444	1	1	17	3648	Over	7	O35820	2-deoxynucleoside 5-phosphate N-hydrolase 1
GO:0050144	nucleoside deoxyribosyltransferase activity	MF	0.00466008771929824	0.0582783133457444	1	1	17	3648	Over	6	O35820	2-deoxynucleoside 5-phosphate N-hydrolase 1
GO:0070694	deoxyribonucleoside 5'-monophosphate N-glycosidase activity	MF	0.00466008771929824	0.0582783133457444	1	1	17	3648	Over	6	O35820	2-deoxynucleoside 5-phosphate N-hydrolase 1
GO:0004367	glycerol-3-phosphate dehydrogenase [NAD+] activity	MF	0.00929973085304432	0.0582783133457444	1	2	17	3648	Over	6	O35077	Glycerol-3-phosphate dehydrogenase [NAD(+)], cytoplasmic
GO:0046168	glycerol-3-phosphate catabolic process	BP	0.00929973085304432	0.0582783133457444	1	2	17	3648	Over	6	O35077	Glycerol-3-phosphate dehydrogenase [NAD(+)], cytoplasmic
GO:0004421	hydroxymethylglutaryl-CoA synthase activity	MF	0.00929973085304432	0.0582783133457444	1	2	17	3648	Over	6	P22791	Hydroxymethylglutaryl-CoA synthase, mitochondrial
GO:0042246	tissue regeneration	BP	0.00929973085304432	0.0582783133457444	1	2	17	3648	Over	4	Q9JHE8	Ninjurin-2
GO:0017089	glycolipid transporter activity	MF	0.00929973085304432	0.0582783133457444	1	2	17	3648	Over	4	Q5XIS2	Ceramide-1-phosphate transfer protein
GO:0046836	glycolipid transport	BP	0.00929973085304432	0.0582783133457444	1	2	17	3648	Over	6	Q5XIS2	Ceramide-1-phosphate transfer protein
GO:0051861	glycolipid binding	MF	0.00929973085304432	0.0582783133457444	1	2	17	3648	Over	4	Q5XIS2	Ceramide-1-phosphate transfer protein
GO:0070403	NAD+ binding	MF	0.0139190135122594	0.0817742043845241	1	3	17	3648	Over	6	A0A0G2JWM2	NAD-dependent protein deacetylase
GO:0007155	cell adhesion	BP	0.015776255584152	0.087233413230017	2	42	17	3648	Over	3	F1LR02 Q9JHE8	Collagen type XVIII alpha 1 chain,Ninjurin-2
GO:0008299	isoprenoid biosynthetic process	BP	0.0185180194849046	0.0916154648200543	1	4	17	3648	Over	5	P22791	Hydroxymethylglutaryl-CoA synthase, mitochondrial
GO:0008289	lipid binding	MF	0.0203328412942474	0.0980147221363722	2	48	17	3648	Over	3	Q6PAH0 Q5XIS2	Apolipoprotein E,Ceramide-1-phosphate transfer protein
GO:0004181	metallocarboxypeptidase activity	MF	0.0230968322370332	0.0986864650127782	1	5	17	3648	Over	8	Q5U322	Carboxypeptidase E
GO:0042157	lipoprotein metabolic process	BP	0.0276555349139397	0.106106950282054	1	6	17	3648	Over	5	Q6PAH0	Apolipoprotein E
GO:0031012	extracellular matrix	CC	0.0276555349139397	0.106106950282054	1	6	17	3648	Over	3	F1LR02	Collagen type XVIII alpha 1 chain
GO:0005179	hormone activity	MF	0.0276555349139397	0.106106950282054	1	6	17	3648	Over	5	F2W8A6	Neuropeptide Y
GO:0030246	carbohydrate binding	MF	0.0412118091589049	0.143478150405076	1	9	17	3648	Over	3	P47967	Galectin-5
GO:0044699	single-organism process	BP	0.0450267089722085	0.149609401820973	8	900	17	3648	Over	2	O35077 Q6PAH0 P22791 P09217 P52020 O35820 Q9JHE8 Q5XIS2	Glycerol-3-phosphate dehydrogenase [NAD(+)], cytoplasmic,Apolipoprotein E,Hydroxymethylglutaryl-CoA synthase, mitochondrial,Protein kinase C zeta type,Squalene monooxygenase,2-deoxynucleoside 5-phosphate N-hydrolase 1,Ninjurin-2,Ceramide-1-phosphate transfer protein
GO:0050660	flavin adenine dinucleotide binding	MF	0.0721545724488191	0.196595066962	1	16	17	3648	Over	5	P52020	Squalene monooxygenase
GO:0016021	integral component of membrane	CC	0.0803986961928464	0.202591841067341	3	222	17	3648	Over	4	Q9JJW1 P52020 Q9JHE8	Tetraspanin-2,Squalene monooxygenase,Ninjurin-2
GO:0044710	single-organism metabolic process	BP	0.0897757803236999	0.213643629124754	4	376	17	3648	Over	3	O35077 P22791 P52020 O35820	Glycerol-3-phosphate dehydrogenase [NAD(+)], cytoplasmic,Hydroxymethylglutaryl-CoA synthase, mitochondrial,Squalene monooxygenase,2-deoxynucleoside 5-phosphate N-hydrolase 1
GO:0022892	substrate-specific transporter activity	MF	0.144758142338016	0.30803220066989	2	145	17	3648	Over	3	Q9JHY2 Q5XIS2	Sideroflexin-3,Ceramide-1-phosphate transfer protein
GO:0016491	oxidoreductase activity	MF	0.146375934751843	0.30803220066989	2	146	17	3648	Over	3	O35077 P52020	Glycerol-3-phosphate dehydrogenase [NAD(+)], cytoplasmic,Squalene monooxygenase
GO:0004674	protein serine/threonine kinase activity	MF	0.155465019020209	0.321180478854938	1	36	17	3648	Over	7	P09217	Protein kinase C zeta type
GO:0006796	phosphate-containing compound metabolic process	BP	0.162493918172895	0.328482329209724	3	303	17	3648	Over	5	O35077 P09217 O35820	Glycerol-3-phosphate dehydrogenase [NAD(+)], cytoplasmic,Protein kinase C zeta type,2-deoxynucleoside 5-phosphate N-hydrolase 1
GO:0006810	transport	BP	0.202987225704403	0.395805826559428	3	337	17	3648	Over	4	Q9JHY2 Q6PAH0 Q5XIS2	Sideroflexin-3,Apolipoprotein E,Ceramide-1-phosphate transfer protein
GO:0016740	transferase activity	MF	0.210408624122015	0.402784588938935	3	343	17	3648	Over	3	P22791 P09217 O35820	Hydroxymethylglutaryl-CoA synthase, mitochondrial,Protein kinase C zeta type,2-deoxynucleoside 5-phosphate N-hydrolase 1
GO:0055114	oxidation-reduction process	BP	0.212104650558269	0.402784588938935	2	185	17	3648	Over	4	O35077 P52020	Glycerol-3-phosphate dehydrogenase [NAD(+)], cytoplasmic,Squalene monooxygenase
GO:0071704	organic substance metabolic process	BP	0.229424445740987	0.422860743130447	6	781	17	3648	Over	3	O35077 Q5U322 Q6PAH0 P22791 P09217 O35820	Glycerol-3-phosphate dehydrogenase [NAD(+)], cytoplasmic,Carboxypeptidase E,Apolipoprotein E,Hydroxymethylglutaryl-CoA synthase, mitochondrial,Protein kinase C zeta type,2-deoxynucleoside 5-phosphate N-hydrolase 1
GO:0005975	carbohydrate metabolic process	BP	0.23895358344328	0.43614828822657	1	58	17	3648	Over	4	O35077	Glycerol-3-phosphate dehydrogenase [NAD(+)], cytoplasmic
GO:0016020	membrane	CC	0.276543106896271	0.49047268015565	4	500	17	3648	Over	2	Q9JHY2 Q9JJW1 P52020 Q9JHE8	Sideroflexin-3,Tetraspanin-2,Squalene monooxygenase,Ninjurin-2
GO:0003824	catalytic activity	MF	0.285646786812868	0.497266035981602	7	1053	17	3648	Over	2	O35077 Q5U322 B0BND0 P22791 P09217 P52020 O35820	Glycerol-3-phosphate dehydrogenase [NAD(+)], cytoplasmic,Carboxypeptidase E,Glycerophosphocholine cholinephosphodiesterase ENPP6,Hydroxymethylglutaryl-CoA synthase, mitochondrial,Protein kinase C zeta type,Squalene monooxygenase,2-deoxynucleoside 5-phosphate N-hydrolase 1
GO:0008152	metabolic process	BP	0.288308499585078	0.497266035981602	7	1061	17	3648	Over	2	O35077 Q5U322 Q6PAH0 P22791 P09217 P52020 O35820	Glycerol-3-phosphate dehydrogenase [NAD(+)], cytoplasmic,Carboxypeptidase E,Apolipoprotein E,Hydroxymethylglutaryl-CoA synthase, mitochondrial,Protein kinase C zeta type,Squalene monooxygenase,2-deoxynucleoside 5-phosphate N-hydrolase 1
GO:0000166	nucleotide binding	MF	0.306618983595568	0.510127158548379	4	547	17	3648	Over	4	O35077 A0A0G2JWM2 P09217 P52020	Glycerol-3-phosphate dehydrogenase [NAD(+)], cytoplasmic,NAD-dependent protein deacetylase,Protein kinase C zeta type,Squalene monooxygenase
GO:0044238	primary metabolic process	BP	0.366205296527463	0.598666049975332	5	746	17	3648	Over	3	O35077 Q5U322 P22791 P09217 O35820	Glycerol-3-phosphate dehydrogenase [NAD(+)], cytoplasmic,Carboxypeptidase E,Hydroxymethylglutaryl-CoA synthase, mitochondrial,Protein kinase C zeta type,2-deoxynucleoside 5-phosphate N-hydrolase 1
GO:0006811	ion transport	BP	0.43167279637909	0.681970468229151	1	119	17	3648	Over	5	Q9JHY2	Sideroflexin-3
GO:0055085	transmembrane transport	BP	0.43167279637909	0.681970468229151	1	119	17	3648	Over	5	Q9JHY2	Sideroflexin-3
GO:0006508	proteolysis	BP	0.439848887028902	0.683401576540773	1	122	17	3648	Over	5	Q5U322	Carboxypeptidase E
GO:0005198	structural molecule activity	MF	0.439848887028902	0.683401576540773	1	122	17	3648	Over	2	F1LR02	Collagen type XVIII alpha 1 chain
GO:0008270	zinc ion binding	MF	0.453230183305097	0.691157867799195	1	127	17	3648	Over	7	Q5U322	Carboxypeptidase E
GO:0015075	ion transmembrane transporter activity	MF	0.45587008301649	0.691157867799195	1	128	17	3648	Over	5	Q9JHY2	Sideroflexin-3
GO:0044237	cellular metabolic process	BP	0.533840326177657	0.760318040313633	4	668	17	3648	Over	3	O35077 P22791 P09217 O35820	Glycerol-3-phosphate dehydrogenase [NAD(+)], cytoplasmic,Hydroxymethylglutaryl-CoA synthase, mitochondrial,Protein kinase C zeta type,2-deoxynucleoside 5-phosphate N-hydrolase 1
GO:0006468	protein phosphorylation	BP	0.583931149034563	0.789777381428042	1	183	17	3648	Over	7	P09217	Protein kinase C zeta type
GO:0046872	metal ion binding	MF	0.68019590772043	0.855375968699605	2	358	17	3648	Over	5	Q5U322 D3ZHV3	Carboxypeptidase E,Metallothionein
GO:0050896	response to stimulus	BP	0.69240464694818	0.855375968699605	2	376	17	3648	Over	2	P09217 Q9JHE8	Protein kinase C zeta type,Ninjurin-2
GO:0016787	hydrolase activity	MF	0.693094708312189	0.855375968699605	2	377	17	3648	Over	3	Q5U322 O35820	Carboxypeptidase E,2-deoxynucleoside 5-phosphate N-hydrolase 1
GO:0043170	macromolecule metabolic process	BP	0.737524000455096	0.872040956512944	3	563	17	3648	Over	4	Q5U322 Q6PAH0 P09217	Carboxypeptidase E,Apolipoprotein E,Protein kinase C zeta type
GO:0005488	binding	MF	0.999999999999962	1	10	2121	17	3648	Over	2	O35077 A0A0G2JWM2 Q5U322 Q6PAH0 P47967 D3ZHV3 P09217 P52020 F2W8A6 Q5XIS2	Glycerol-3-phosphate dehydrogenase [NAD(+)], cytoplasmic,NAD-dependent protein deacetylase,Carboxypeptidase E,Apolipoprotein E,Galectin-5,Metallothionein,Protein kinase C zeta type,Squalene monooxygenase,Neuropeptide Y,Ceramide-1-phosphate transfer protein
GO:0035556	intracellular signal transduction	BP	1	1	1	205	17	3648	Over	5	P09217	Protein kinase C zeta type
