# Supplementary material for: Quantitative proteomic analysis reveals key proteins involved in radiation-induced brain injury
Source: PLoS One. 2025 Nov 25;20(11):e0337608. doi: 10.1371/journal.pone.0337608 (PMC12646473; doi:10.1371/journal.pone.0337608)
Supplement: S5 Table — (XLS) [file pone.0337608.s005.xls]

GO_ID	GO_Term	GO_Class	Pvalue	AdjustedPv	x	y	n	N	EnrichDirect	GOlevl	ProtID	Description
GO:0006633	fatty acid biosynthetic process	BP	0.00328676827795228	0.0556608337469496	1	3	4	3648	Over	6	O35532	Methylsterol monooxygenase 1
GO:0004181	metallocarboxypeptidase activity	MF	0.00547344141728276	0.0556608337469496	1	5	4	3648	Over	8	P15087	Carboxypeptidase E
GO:0006869	lipid transport	BP	0.00547344141728276	0.0556608337469496	1	5	4	3648	Over	5	A0A0G2JVX7	Apolipoprotein A-IV
GO:0042157	lipoprotein metabolic process	BP	0.00656542775665439	0.0556608337469496	1	6	4	3648	Over	5	A0A0G2JVX7	Apolipoprotein A-IV
GO:0046914	transition metal ion binding	MF	0.0106895635121815	0.0623557871543919	2	159	4	3648	Over	6	P15087 O35532	Carboxypeptidase E,Methylsterol monooxygenase 1
GO:0005506	iron ion binding	MF	0.0141841739455293	0.0709208697276466	1	13	4	3648	Over	7	O35532	Methylsterol monooxygenase 1
GO:0071704	organic substance metabolic process	BP	0.0328679455923594	0.121092431129745	3	781	4	3648	Over	3	P15087 O35532 A0A0G2JVX7	Carboxypeptidase E,Methylsterol monooxygenase 1,Apolipoprotein A-IV
GO:0005576	extracellular region	CC	0.0410367477249977	0.133836607080618	1	38	4	3648	Over	2	A0A0G2JVX7	Apolipoprotein A-IV
GO:0006810	transport	BP	0.0450247341143913	0.133836607080618	2	337	4	3648	Over	4	Q6P6T0 A0A0G2JVX7	Sidoreflexin,Apolipoprotein A-IV
GO:0008289	lipid binding	MF	0.0516226913025242	0.133836607080618	1	48	4	3648	Over	3	A0A0G2JVX7	Apolipoprotein A-IV
GO:0043170	macromolecule metabolic process	BP	0.115105931752073	0.197959059165854	2	563	4	3648	Over	4	P15087 A0A0G2JVX7	Carboxypeptidase E,Apolipoprotein A-IV
GO:0006811	ion transport	BP	0.124284145513323	0.197959059165854	1	119	4	3648	Over	5	Q6P6T0	Sidoreflexin
GO:0055085	transmembrane transport	BP	0.124284145513323	0.197959059165854	1	119	4	3648	Over	5	Q6P6T0	Sidoreflexin
GO:0006508	proteolysis	BP	0.127259395178049	0.197959059165854	1	122	4	3648	Over	5	P15087	Carboxypeptidase E
GO:0008270	zinc ion binding	MF	0.132201289289588	0.198363831661723	1	127	4	3648	Over	7	P15087	Carboxypeptidase E
GO:0015075	ion transmembrane transporter activity	MF	0.133187144115728	0.198363831661723	1	128	4	3648	Over	5	Q6P6T0	Sidoreflexin
GO:0016491	oxidoreductase activity	MF	0.150789316050424	0.208297062340326	1	146	4	3648	Over	3	O35532	Methylsterol monooxygenase 1
GO:0044238	primary metabolic process	BP	0.187661207162864	0.239281212972556	2	746	4	3648	Over	3	P15087 O35532	Carboxypeptidase E,Methylsterol monooxygenase 1
GO:0055114	oxidation-reduction process	BP	0.18800666733558	0.239281212972556	1	185	4	3648	Over	4	O35532	Methylsterol monooxygenase 1
GO:0044699	single-organism process	BP	0.256120214453166	0.303871440876637	2	900	4	3648	Over	2	O35532 A0A0G2JVX7	Methylsterol monooxygenase 1,Apolipoprotein A-IV
GO:0003824	catalytic activity	MF	0.328309252902108	0.376748323002419	2	1053	4	3648	Over	2	P15087 O35532	Carboxypeptidase E,Methylsterol monooxygenase 1
GO:0016020	membrane	CC	0.445621926764613	0.483686336986286	1	500	4	3648	Over	2	Q6P6T0	Sidoreflexin
GO:0005488	binding	MF	0.644437001035653	0.663391030477878	3	2121	4	3648	Over	2	P15087 O35532 A0A0G2JVX7	Carboxypeptidase E,Methylsterol monooxygenase 1,Apolipoprotein A-IV
