# Supplementary material for: Quantitative proteomic analysis reveals key proteins involved in radiation-induced brain injury
Source: PLoS One. 2025 Nov 25;20(11):e0337608. doi: 10.1371/journal.pone.0337608 (PMC12646473; doi:10.1371/journal.pone.0337608)
Supplement: S6 Table — (XLS) [file pone.0337608.s006.xls]

MapID	MapTitle	Pvalue	AdjustedPv	x	y	n	N	EnrichDirect	GeneIDs	Description
map04976	Bile secretion	0.00695845889001451	0.299213732270624	2	25	14	2708	Over	P27139 P07687	Carbonic anhydrase 2,Epoxide hydrolase 1
map00072	Synthesis and degradation of ketone bodies	0.0356715280148671	0.308704726629578	1	7	14	2708	Over	P22791	Hydroxymethylglutaryl-CoA synthase, mitochondrial
map00910	Nitrogen metabolism	0.0356715280148671	0.308704726629578	1	7	14	2708	Over	P27139	Carbonic anhydrase 2
map00100	Steroid biosynthesis	0.0406698984731388	0.308704726629578	1	8	14	2708	Over	P52020	Squalene monooxygenase
map04940	Type I diabetes mellitus	0.0456442027032781	0.308704726629578	1	9	14	2708	Over	Q5U322	Carboxypeptidase E
map00900	Terpenoid backbone biosynthesis	0.0604237858516984	0.308704726629578	1	12	14	2708	Over	P22791	Hydroxymethylglutaryl-CoA synthase, mitochondrial
map00565	Ether lipid metabolism	0.0749905988821978	0.308704726629578	1	15	14	2708	Over	B0BND0	Glycerophosphocholine cholinephosphodiesterase ENPP6
map04966	Collecting duct acid secretion	0.0749905988821978	0.308704726629578	1	15	14	2708	Over	P27139	Carbonic anhydrase 2
map04530	Tight junction	0.0797216875991738	0.308704726629578	2	92	14	2708	Over	Q68FQ2 P09217	Junctional adhesion molecule C,Protein kinase C zeta type
map00650	Butanoate metabolism	0.0845850012025125	0.308704726629578	1	17	14	2708	Over	P22791	Hydroxymethylglutaryl-CoA synthase, mitochondrial
map04979	Cholesterol metabolism	0.0845850012025125	0.308704726629578	1	17	14	2708	Over	Q6PAH0	Apolipoprotein E
map04964	Proximal tubule bicarbonate reclamation	0.0893474723965537	0.308704726629578	1	18	14	2708	Over	P27139	Carbonic anhydrase 2
map04930	Type II diabetes mellitus	0.108168225574957	0.308704726629578	1	22	14	2708	Over	P09217	Protein kinase C zeta type
map04923	Regulation of lipolysis in adipocytes	0.11281664137613	0.308704726629578	1	23	14	2708	Over	F2W8A6	Neuropeptide Y
map00980	Metabolism of xenobiotics by cytochrome P450	0.117442550881059	0.308704726629578	1	24	14	2708	Over	P07687	Epoxide hydrolase 1
map04974	Protein digestion and absorption	0.117442550881059	0.308704726629578	1	24	14	2708	Over	F1LR02	Collagen type XVIII alpha 1 chain
map05204	Chemical carcinogenesis	0.122046054714019	0.308704726629578	1	25	14	2708	Over	P07687	Epoxide hydrolase 1
map03320	PPAR signaling pathway	0.144730981856541	0.327549064201645	1	30	14	2708	Over	M0R7S5	Perilipin 4
map04920	Adipocytokine signaling pathway	0.144730981856541	0.327549064201645	1	30	14	2708	Over	F2W8A6	Neuropeptide Y
map04971	Gastric acid secretion	0.192735472772157	0.387318845732721	1	41	14	2708	Over	P27139	Carbonic anhydrase 2
map04390	Hippo signaling pathway	0.201190027395704	0.387318845732721	1	43	14	2708	Over	P09217	Protein kinase C zeta type
map04972	Pancreatic secretion	0.205386402486308	0.387318845732721	1	44	14	2708	Over	P27139	Carbonic anhydrase 2
map00280	Valine, leucine and isoleucine degradation	0.209562299770539	0.387318845732721	1	45	14	2708	Over	P22791	Hydroxymethylglutaryl-CoA synthase, mitochondrial
map00564	Glycerophospholipid metabolism	0.217853029646611	0.387318845732721	1	47	14	2708	Over	O35077	Glycerol-3-phosphate dehydrogenase [NAD(+)], cytoplasmic
map04933	AGE-RAGE signaling pathway in diabetic complications	0.230137835475643	0.387318845732721	1	50	14	2708	Over	P09217	Protein kinase C zeta type
map04931	Insulin resistance	0.23419279044304	0.387318845732721	1	51	14	2708	Over	P09217	Protein kinase C zeta type
map04514	Cell adhesion molecules (CAMs)	0.2581090082787	0.388522724771785	1	57	14	2708	Over	Q68FQ2	Junctional adhesion molecule C
map04670	Leukocyte transendothelial migration	0.262026953915855	0.388522724771785	1	58	14	2708	Over	Q68FQ2	Junctional adhesion molecule C
map05231	Choline metabolism in cancer	0.262026953915855	0.388522724771785	1	58	14	2708	Over	A0A0G2K0P8	CDW92 antigen, isoform CRA_b
map05418	Fluid shear stress and atherosclerosis	0.273665818070875	0.392254339234921	1	61	14	2708	Over	P09217	Protein kinase C zeta type
map04926	Relaxin signaling pathway	0.296433932137871	0.398254879727408	1	67	14	2708	Over	P09217	Protein kinase C zeta type
map04611	Platelet activation	0.30387480547442	0.398254879727408	1	69	14	2708	Over	P09217	Protein kinase C zeta type
map05034	Alcoholism	0.307567777328667	0.398254879727408	1	70	14	2708	Over	F2W8A6	Neuropeptide Y
map04071	Sphingolipid signaling pathway	0.314899207226323	0.398254879727408	1	72	14	2708	Over	P09217	Protein kinase C zeta type
map04910	Insulin signaling pathway	0.332913625381841	0.409008168326262	1	77	14	2708	Over	P09217	Protein kinase C zeta type
map04062	Chemokine signaling pathway	0.364235780518766	0.435059404508527	1	86	14	2708	Over	P09217	Protein kinase C zeta type
map04024	cAMP signaling pathway	0.384352493657324	0.446054480052424	1	92	14	2708	Over	F2W8A6	Neuropeptide Y
map04015	Rap1 signaling pathway	0.394187680046328	0.446054480052424	1	95	14	2708	Over	P09217	Protein kinase C zeta type
map04360	Axon guidance	0.410256060442667	0.452333605103453	1	100	14	2708	Over	P09217	Protein kinase C zeta type
map05165	Human papillomavirus infection	0.45316688996862	0.487154406716266	1	114	14	2708	Over	P09217	Protein kinase C zeta type
map05010	Alzheimer's disease	0.490399018570299	0.514320921915191	1	127	14	2708	Over	Q6PAH0	Apolipoprotein E
map04144	Endocytosis	0.612756031886437	0.612756031886437	1	177	14	2708	Over	P09217	Protein kinase C zeta type
