# Supplementary material for: Quantitative proteomic analysis reveals key proteins involved in radiation-induced brain injury
Source: PLoS One. 2025 Nov 25;20(11):e0337608. doi: 10.1371/journal.pone.0337608 (PMC12646473; doi:10.1371/journal.pone.0337608)
Supplement: S7 Table — (XLS) [file pone.0337608.s007.xls]

MapID	MapTitle	Pvalue	AdjustedPv	x	y	n	N	EnrichDirect	GeneIDs	Description
map04975	Fat digestion and absorption	0.00920465264129021	0.0536882600043159	1	5	5	2708	Over	A0A0G2JVX7	Apolipoprotein A-IV
map04977	Vitamin digestion and absorption	0.00920465264129021	0.0536882600043159	1	5	5	2708	Over	A0A0G2JVX7	Apolipoprotein A-IV
map00100	Steroid biosynthesis	0.0146948254044987	0.0536882600043159	1	8	5	2708	Over	O35532	Methylsterol monooxygenase 1
map04940	Type I diabetes mellitus	0.0165194646167126	0.0536882600043159	1	9	5	2708	Over	P15087	Carboxypeptidase E
map00590	Arachidonic acid metabolism	0.0256021582203496	0.066565611372909	1	14	5	2708	Over	Q5RKK3	Bifunctional epoxide hydrolase 2
map04979	Cholesterol metabolism	0.0310194804630107	0.0672088743365232	1	17	5	2708	Over	A0A0G2JVX7	Apolipoprotein A-IV
map04662	B cell receptor signaling pathway	0.0612643739879383	0.102309411659415	1	34	5	2708	Over	F1M981	Phosphatidylinositol-3,4,5-trisphosphate 5-phosphatase
map04664	Fc epsilon RI signaling pathway	0.0630196762056123	0.102309411659415	1	35	5	2708	Over	F1M981	Phosphatidylinositol-3,4,5-trisphosphate 5-phosphatase
map00562	Inositol phosphate metabolism	0.0786995474303192	0.102309411659415	1	44	5	2708	Over	F1M981	Phosphatidylinositol-3,4,5-trisphosphate 5-phosphatase
map04146	Peroxisome	0.0786995474303192	0.102309411659415	1	44	5	2708	Over	Q5RKK3	Bifunctional epoxide hydrolase 2
map04666	Fc gamma R-mediated phagocytosis	0.100976969558806	0.118548683673626	1	57	5	2708	Over	F1M981	Phosphatidylinositol-3,4,5-trisphosphate 5-phosphatase
map04070	Phosphatidylinositol signaling system	0.10942955416027	0.118548683673626	1	62	5	2708	Over	F1M981	Phosphatidylinositol-3,4,5-trisphosphate 5-phosphatase
map01100	Metabolic pathways	0.333698905995597	0.333698905995597	2	634	5	2708	Over	Q5RKK3 O35532	Bifunctional epoxide hydrolase 2,Methylsterol monooxygenase 1
